# Supplementary material for: Extending the new era of genomic testing into pregnancy management: A proposed model for Australian prenatal services
Source: Aust N Z J Obstet Gynaecol. 2024 Apr 5;64(5):467–74. doi: 10.1111/ajo.13814 (PMC11660018; doi:10.1111/ajo.13814)
Supplement: Supplementary file 1 — Table S1. Detailed clinical and laboratory data for all pregnancies. [file AJO-64-467-s001.xlsx]

## Sheet: Genomic diagnoses
Patient ID	Micro-array prior to exome	Micro-array Result	Genomic test (Singleton/Duo/Trio/Quad)	Fetal Gender	Gene	Transcript	Nucleotide Change	Amino Acid Change	Variant Type	Zygozity	Classification	Origin	Inheritance	OMIM Disease	Gestation at referral	TAT	Gestation at reporting	Reason for referral	Clinical Details
2	Did not consent to audit				SPAST									Spastic Paraplegia Type 4 (MIM: 182601)
6	Did not consent to audit				DNAL1									Primary ciliary dyskinesia 16 (MIM: 614017)
8	Y	NAD	Trio	M	EXOSC3	NM_016042.3	c.[202G>T];[251_252delinsTT]	p.(Gly68Cys);(Gly84Val)	missense	Compound Het	VUS	Inherited	AR	Pontocerebellar hypoplasia (MIM 614678)	16+1	15	18+2	Complex congenital abnormalities	cystic hygroma, congenital heart disease (?AVSD/?hypoplastic left heart), with small posterior fossa and hyoplastic cerebellum. CVS 18/6 with normal microarray. PMH: Healthy term pregnancy followed by 12/40 loss (hydrops, no Ix) then IUFD at 19 weeks (hydrops on scan but not confirmed at autopsy, chronic histiocytic intervillositis noted
10	Y	NAD	Trio	M	NEB PUM1	NM_001164507.1 NM_001020658.1	c.[9465del];[25333C>T] c.213dup	p.(Ile3156Leufs*16);(Gln8445*) p.(Ala72Cysfs*20)	frameshift; nonsense	Compound Het; Het	Pathogenic; Pathogenic	Inherited; De Novo	AR; AD	Nemaline myopathy 2 (MIM: 256030); Spinocerebellar ataxia 47 (MIM: 617931)	19+5	13	21+4	↑NT, TEV	Bilat CTEV, ?short limbs, raised NT 4.4mm at 12/40. Mother epileptic, on Keppra, Tegretol, also has Graves disease on carbimazole.
15	N	NAD	Trio	M	PIEZO1	NM_001142864.4	c.[1297-1G>A];[65-4354_5242del]	p.?	Splice; del	Compound Het	Likely Pathogenic	Inherited	AR	Lymphatic malformation 6 (MIM: 616843)	20+2	11	21+6	HF	Fetal hydrops severe. Possible absence of the cavum septum pellucidum - fetal MRI and echocardiogram awaited. No relevant family history.
18	Y	↑ ROH	Trio	F	WDR26	NM_025160.6	c.1198del	p.(His400Metfs*38)	Frameshift	Het	Pathogenic	De Novo	AD	Skraban-Deardorff syndrome (MIM:617616)	17+1	8	18+2	↑NT, NB	Increased nuchal translucency; absent nasal bone
24	Y	NAD	Trio	F	SOX9	NM_000346.4	c.432-2A>T	p.?	Splice	Het	Pathogenic	De Novo	AD	Campomelic dysplasia (MIM:114290)	19+6	13	21+5	? Skeletal dysplasia	Increased risk of T18 (1:23) on FTS with NT of 3.3mm. Microarray NAD. Persistent increased nuchal fold (7.2mm) and suspicion of skeletal dysplasia; chest/cardiac ratio reduced, bell shaped chest, low spine not ossified, shortened appearance of long bones in both upper and lower limbs.
25	N	NAD	Trio	M	DHCR7	NM_001360.3	c.[506C>T];[964-1G>C]	p.(Ser169Leu);(?)	Missense; Splice	Compound Het	Pathogenic	Inherited	AR	Smith-Lemli-Opitz syndrome (MIM:270400)	20+2	12	22+0	↓EFW, PAP	Bilateral postaxial polydactyly; 1/52 behind in growth.
30	Y	NAD	Trio	M	NSD1	NM_022455.5	c.6208T>C	p.(Cys2070Arg)	Missense	Het	Likely Pathogenic	De Novo	AD	Sotos syndrome 1 (MIM:117550)	20+4	10	22+0	↑ NF, UNL VM, BL RPD	6.3mm nuchal translucency which has not fully resolved, bilateral renal pelvis dilatation, mild ventriculomegaly. ?Noonan syndrome. No evidence of congenital heart disease at this point.
34	Y	NAD	Trio	F	RAPSN	NM_005055.5	c.[439G>A];[538G>A]	p.(Glu147Lys);(Glu180Lys)	Missense	Compound Het	Likely Pathogenic; VUS	Inherited	AR	Fetal akinesia deformation sequence 2 (MIM 618388)	25+0	11	26+4	HF, IUGR, AMC, PLH	Fetal arthrogryposis with very minimal movement - hips and knees in fixed flexion, upper limbs flexed, clenched hands. No fetal swallowing seen on ultrasound. Borderline polyhydramnios, fetal hydrops, micrognathia, short femurs (<1%ile). No significant family history. No evidence of maternal myotonia on history or examination.
36	N	3.8Mb hemi del chr:Xp22.33: SHOX, ARSL	Trio	M	SHOX, ARSL	Xp22.33	3.8Mb del		large deletion	Hemi	Pathogenic	Maternal	XLR	Leri-Weill dyschondrosteosis (MIM:127300)	20+3	15	22+4	RZM LB, MFH	Mid-face hypoplasia and mild rhizomelic limb shortening. Short long bones (2nd %), midface flattening / flat facial profile. Possible inherited skeletal dysplasia. Mother has short stature, height 137cm with mild rhizomelic shortening without obvious midface hypoplasia. Multiple maternal relatives with short stature (AD pattern) but no previous investigations for skeletal dysplasia in the family.
37	Y	NAD	Quad	M	PTPN11	NM_002834.5	c.854T>C	p.(Phe285Ser)	Missense	Het	Pathogenic	De Novo	AD	Noonan Syndrome (MIM 163950)	18+1	13	20+0	CH, HF	DCTA triplets. Triplet A and C are monochorionic. Triplet A has significant fetal hydrops with large cystic hygroma, moderate pleural effusions, thoracic body wall oedema.
38	Y	NAD	Trio	M	PTPN11	NM_002834.5	c.172A>G	p.(Asn58Asp)	Missense	Het	Pathogenic	De Novo	AD	Noonan Syndrome (MIM 163950)	16+0	16	18+2	DJS	Increased nuchal, jugular sacs, previous pleural effusion. ?Noonan syndrome.
41	Interstate patient				PTPN11									Noonan Syndrome (MIM 163950)
43	Could not contact				FGFR3									Thanatophoric dysplasia (MIM:187600)
															AVERAGE	12.4545
Abbreviations
⌀	Diameter
↑	Increased
↓	Decreased
↑ CSF	Prominent cerebrospinal fluid spaces
ABN	Abnormal
AC	Abdominal Circumference
AD	Autosomal Dominant
AFI	Amniotic Fluid Index
AMC	Arthrogryposis multiplex congenita
Anx	Anxiety
AOP	Apnoea of prematurity
AP	Anterior-Posterior
AR	Autosomal Recessive
ATSI	Aboriginal or Torres Straight Islander
AVSD	Atrioventricular Septal Defect
BL	Bilateral
BLR	Brain:Liver Ratio
BP	Bulky placenta
CBM	Cerebellum
CH	Cystic hygroma
CHI	Chronic histiocytic intervillositis
CPL	Congenital Pulmonary Lymphangiectasia
CRO	Combined Risk Odds
CVT	Congenital vertical talus (Rocker-Bottom Feet)
DCTA	Dichorionic triamniotic
Del	Delivered
Dep	Depression
DJS	Dilated jugular Sacs
DWM	Dandy-Walker Malformation
EFW	Estimated fetal weight
EP	Ectopic Pregnancy
EPL	Epilepsy
F	Female
FEB	Fetal echogenic bowel
FL	Foot Length
GD	Graves Disease
GDM	Gestational Diabetes Mellitus
Gest	Gestation
GxPx	Gravida and Parity
HAA	Hypoplastic Aortic Arch
HF	Hydrops fetalis
HMD	Hyaline Membrane Disease
HT	Hypothyroidism
ICH	Intracranial haemorrhage
ICSI	Intra-Cytoplasmic Sperm Injection
IUGR	Intrauterine growth restriction
IVC	Inferior Vena Cava
IVF	In-Vitro Fertilisation
JOP	Jaundice of prematurity
LADA	Latent autoimmune diabetes in adults
LB	Long bones
LL	Lower Limb
LP	Likely Pathogenic
LSE	Low set ears
LV	Left Ventricle
LVH	Left Ventricular Hypertrophy
M	Male
MC	Miscarriage
MCDA	Monochorionic Diamniotic
MFH	Mid-face hypoplasia
MGN	Micrognathia
Morph	Morphology Ultrasound
MSM	Mesomelia
N/A	Not Available
NAD	No Abnormality Detected
NB	Absent nasal bone
NC	Nuchal cyst
NF	Nuchal Fold
NIPT	NonInvasive Prenatal Testing
NP	Neutropaenia
NT	Nuchal Translucency
OP	Ongoing pregnancy
P	Percentile
P	Pathogenic
PAP	Postaxial Polydactyly
PCOS	Polycystic Ovarian Syndrome
PDA	Patent Ductus Arteriosus
PE	Pleural effusion
PEFF	Pericardial Effusion
PFO	Patent Foramen Ovale
PGT-M	Pre-implantation Genetic Testing for Monogenic Disorders
PHM	Pulmonary Haemorrhage
PLH	Polyhydramnios
PND	Prenatal Diagnosis
PPHN	Persistent Pulmonary Hypertension of the Newborn
PST	Pyloric Stenosis
Ref	Referral
Rep	Reporting
Res	Result delivery
RF	Renal Failure
RGN	Retrognathia
RL	Rib Length
ROH	Regions of homozygosity
RPD	Renal pelvis dilatation
SAB	Spontaneous Abortion (<12/40)
SCO	Subcutaneous Oedema
SS	Short Stature
STOP	Social Termination of Pregnancy
T18	Trisomy 18
T1DM	Type 1 Diabetes Mellitus
T21	Trisomy 21
TA	Twin/Triplet A
TAT	Turn-around-time
TB	Twin/Triplet B
TC	Triplet C
TCP	Thrombocytopaenia
TEV	Talipes Equinovarus
TOP	Termination of Pregnancy
TPC	Transverse palmar creases
TTC	Trying to conceive
UL	Upper Limb
UNL	Unilateral
VH	Vermian Hypoplasia
VM	Ventriculomegaly
VSG	Vertical Sleeve Gastrectomy
VUS	Variant of Uncertain Signficance
XLR	X-linked Recessive

## Sheet: Pregnancy details - diagnosed
Patient ID	Age (y)	Ethnicity	Gravidity and Parity (GXPX) At time of testing	Previous Children	Prev MC	Prev TOP	Mat. Obs Hx	Mat. Med Hx	Mat Meds	Conception	12 Week Ultrasound NT (mm), other findings	FTS	NIPT	Early Morphology Ultrasound (Gestation)	Fetal Echo	Morphology Ultrasound	Systems involved	Number of systems	Gestation at time of referral	Gestation at TOP	Reason for referral
2	Did not consent to audit
6	Did not consent to audit
8	28	Bhutanese	G4P1	1F	SAB, IUFD, CHI	Nil	CHI	Nil	Clexane	Natural	7.2	T21 CRO = 1:8; T18 CRO = 1:6	No	CH, small CBM, AVSD, FEB, hypoechoic liver, MGN	Severe HAA	CH, DWM, FEB, RGN, MGN	NT, CNS, craniofacial, Cardiac, Gastrointestinal	5	18+0	22+0	Complex congenital abnormalities
10	36	Caucasian	G3P2	1F, 1M	Nil	Nil	Nil	EPL, GD	Levetiracetam, Carbamazepine, Propylthiouracil	Natural	4.4	Nil	No	TEV, LB P<2, ↓EFW	Nil	TEV, Cavum Vergae	Skeletal, Fetal growth restriction, CNS	3	19+0	21+3	↑NT, TEV
15	36	Caucasian	G2P0	Nil	SAB	Nil	Nil	HT	Thyroxine	Natural	2.5	Low Risk	Low Risk	Nil	HF	HF, SCO, PE	Hydrops/Oedema	1	20+0	22+6	HF
18	28	Indian (consang.)	G2P1	1M	Nil	Nil	Nil	Nil	Nil	Natural	8	T21 CRO = 1:2; T18 CRO = 1:3	No	NB, ↓EFW	Nil	Nil	NT, Fetal growth restriction	2	16+6	19+1	↑NT, NB
24	27	Indian	G2P1	1M	Nil	NIl	Nil	PCOS	NIl	Natural	3.3	T18 CRO = 1:23	No	Nil	Nil	↑NF, LL MSM, TEV, ↓FL (P<1), ABN thorax (↑RL, ↑AP ø)	NT, Skeletal	2	19+6	22+1	? Skeletal dysplasia
25	30	Caucasian	G3P2	1F, 1M	Nil	Nil	GDM	T1DM (LADA)	Insulin	Natural	NAD (N/A)	Nil	Low Risk	Nil	Nil	BL PAP, ↓ EFW	Skeletal, Fetal growth restriction	2	20+1	22+1	↓EFW, PAP
30	39	Caucasian	G2P0	Nil	Nil	STOP	Nil	VSG, PCOS, Dep, Anx, psychosis, adenomyosis, LVH	Nil	Natural	6.3	T21 CRO = 1:2; T18 CRO = 1:2	Low Risk	NAD	NAD	UNL VM, ↑CSF, ↑ NF, BL RPD	CNS, NT, Renal	3	20+3	22+5	↑ NF, UNL VM, BL RPD
34	36	Caucasian	G3P2	2, healthy, F	Nil	Nil	Nil	Nil	Nil	Natural	NAD (N/A)	Low Risk	Low Risk	Nil	PLH	MGN, ↓AC (early IUGR)	Craniofacial, Fetal growth restriction	2	24+5	CONT	HF, IUGR, AMC, PLH
36	24	Caucasian	G2P1	1, healthy (F)	Nil	Nil	Nil	PST, SS	Nil	Natural	1.4	Low Risk	No	Nil	Nil	RZM LB, Mid-face Hypoplasia	Craniofacial	1	20+4	CONT	RZM LB, MFH
37	29	Ethiopian	G2P0	Nil	Nil	STOP	Nil	Nil	Aspirin	Natural	N/A	N/A	No	TA:CH,UNL PE,BP,HF,LGA. TB:BP,DJS. TC:NAD	TA:UNL PE,PEFF. TB:PEFF. TC:NAD	TA:CH,BL PE,ABN IVC,PLH. TB:DJS. TC:NAD	TA: Hydrops/oedema, cardiac. TB: Hydrops/oedema	TA 2. TB 1	17+4	CONT	CH, HF
38	34	Caucasian	G4P1	1, healthy (F)	SAB, EP	Nil	Nil	Nil	Nil	Natural	2.9	Nil	Low Risk	DJS, PE	Nil	DJS	Hydrops/Oedema	1	16+0	19+1	DJS
41	Interstate patient
43	Could not contact
Abbreviations
⌀	Diameter
↑	Increased
↓	Decreased
↑ CSF	Prominent cerebrospinal fluid spaces
ABN	Abnormal
AC	Abdominal Circumference
AD	Autosomal Dominant
AFI	Amniotic Fluid Index
AMC	Arthrogryposis multiplex congenita
Anx	Anxiety
AOP	Apnoea of prematurity
AP	Anterior-Posterior
AR	Autosomal Recessive
ATSI	Aboriginal or Torres Straight Islander
AVSD	Atrioventricular Septal Defect
BL	Bilateral
BLR	Brain:Liver Ratio
BP	Bulky placenta
CBM	Cerebellum
CH	Cystic hygroma
CHI	Chronic histiocytic intervillositis
CPL	Congenital Pulmonary Lymphangiectasia
CRO	Combined Risk Odds
CVT	Congenital vertical talus (Rocker-Bottom Feet)
DCTA	Dichorionic triamniotic
Del	Delivered
Dep	Depression
DJS	Dilated jugular Sacs
DWM	Dandy-Walker Malformation
EFW	Estimated fetal weight
EP	Ectopic Pregnancy
EPL	Epilepsy
F	Female
FEB	Fetal echogenic bowel
FL	Foot Length
GD	Graves Disease
GDM	Gestational Diabetes Mellitus
Gest	Gestation
GxPx	Gravida and Parity
HAA	Hypoplastic Aortic Arch
HF	Hydrops fetalis
HMD	Hyaline Membrane Disease
HT	Hypothyroidism
ICH	Intracranial haemorrhage
ICSI	Intra-Cytoplasmic Sperm Injection
IUGR	Intrauterine growth restriction
IVC	Inferior Vena Cava
IVF	In-Vitro Fertilisation
JOP	Jaundice of prematurity
LADA	Latent autoimmune diabetes in adults
LB	Long bones
LL	Lower Limb
LP	Likely Pathogenic
LSE	Low set ears
LV	Left Ventricle
LVH	Left Ventricular Hypertrophy
M	Male
MC	Miscarriage
MCDA	Monochorionic Diamniotic
MFH	Mid-face hypoplasia
MGN	Micrognathia
Morph	Morphology Ultrasound
MSM	Mesomelia
N/A	Not Available
NAD	No Abnormality Detected
NB	Absent nasal bone
NC	Nuchal cyst
NF	Nuchal Fold
NIPT	NonInvasive Prenatal Testing
NP	Neutropaenia
NT	Nuchal Translucency
OP	Ongoing pregnancy
P	Percentile
P	Pathogenic
PAP	Postaxial Polydactyly
PCOS	Polycystic Ovarian Syndrome
PDA	Patent Ductus Arteriosus
PE	Pleural effusion
PEFF	Pericardial Effusion
PFO	Patent Foramen Ovale
PGT-M	Pre-implantation Genetic Testing for Monogenic Disorders
PHM	Pulmonary Haemorrhage
PLH	Polyhydramnios
PND	Prenatal Diagnosis
PPHN	Persistent Pulmonary Hypertension of the Newborn
PST	Pyloric Stenosis
Ref	Referral
Rep	Reporting
Res	Result delivery
RF	Renal Failure
RGN	Retrognathia
RL	Rib Length
ROH	Regions of homozygosity
RPD	Renal pelvis dilatation
SAB	Spontaneous Abortion (<12/40)
SCO	Subcutaneous Oedema
SS	Short Stature
STOP	Social Termination of Pregnancy
T18	Trisomy 18
T1DM	Type 1 Diabetes Mellitus
T21	Trisomy 21
TA	Twin/Triplet A
TAT	Turn-around-time
TB	Twin/Triplet B
TC	Triplet C
TCP	Thrombocytopaenia
TEV	Talipes Equinovarus
TOP	Termination of Pregnancy
TPC	Transverse palmar creases
TTC	Trying to conceive
UL	Upper Limb
UNL	Unilateral
VH	Vermian Hypoplasia
VM	Ventriculomegaly
VSG	Vertical Sleeve Gastrectomy
VUS	Variant of Uncertain Signficance
XLR	X-linked Recessive

## Sheet: Pregnancy outcomes - diagnosed
Patient ID	Gestation at time of result delivery	Parental decision (TOP/Cont)	Gestation at time of TOP	Fetal Autopsy?	Autopsy Findings	Gender	Gestation at Delivery (weeks)	Mode of Delivery	APGAR Scores (1,5 minutes)	BW (g) (P)	Length (cm) (P)	HC (P)	Admission to SCBU/NICU	Length of Stay (Days)	Medical Hx	Outcome	Further input from Genetics after birth	Subsequent pregnancies	Conception	IVF/PGT-M	PND	Pregnancy Outcome (OP/Del/SAB/TOP)	Additional information
2	Did not consent to audit
6	Did not consent to audit
8	18+2	TOP	22+0	Yes	HF, ↓↓BLR (1.62), HAA, hypoplastic LV, VSD, VH, Dysmorphism (LSE, TSC, CVT, clenched hands, overlapping fingers)		-		-	-	-	-	-	-			-	Yes	Natural	No	No	OP
10	21+4	TOP	21+3	No	N/A		-		-	-	-	-	-	-			-	Yes	Natural	No	Yes	Del	F, Carrier NEB
15	21+6	TOP	22+6	No	N/A		-		-	-	-	-	-	-			-	No	-	Yes	-	-	trying to conceive via IVF
18	18+2	TOP	19+1	Yes	Minor anomaly (interrupted IVC)		-		-	-	-	-	-	-			-	No	-	-	-	-
24	21+5	TOP	22+1	No	N/A		-		-	-	-	-	-	-			-	Yes	Natural	No	No	Delivered	F
25	22+0	TOP	22+1	No	N/A		-		-	-	-	-	-	-			-	Yes	Natural	No	-	SAB	Considering IVF/PGT
30	22+0	TOP	22+5	No	N/A		-		-	-	-	-	-	-			-	No	-	-	-	-
34	26+4	Cont	-	-	-	F	37	LSCS									OPD R/V	No	-	-	-
36	22+4	Cont	-	-	-	M	38	LSCS	9,9	3010 (P24)	46 (P2)	35 (P66)	Y	3	Jaundice, PDA, PPHN, FS		OPD RV	No	-	-	-
37	20+0	Cont	-	-	-	M	29	LSCS	TA:5,7 TB:8,9 TC: 5,7	TA: 1510 (P89) TB: 1240 (P53) TC: 1141 (P38)	TA: 39 (P68), TB: 38 (P53), TC: 36 (P23)	TA:29.1 (P96.2), TB:28 (P84), TC:26 (P34)	Y	TA:82, TB:71, TC:82	TA:HMD,PHM,PDA,RF,Sepsis,ICH,JOP,CPL. TB: PDA,HMD,AOP,NP,PFO. TC:JOP,AOP,PPHN,HMD,TCP,ICH.	TA:Deceased, TB:Discharged, TC:Deceased	OPD RV	No	-	-	-
38	18+2	TOP	19+1	No	N/A		-		-	-	-	-	-	-			-	Yes	Natural	No	-	-	<12/40. Considering PND
41	Interstate patient
43	Could not contact																		5
Abbreviations
⌀	Diameter
↑	Increased
↓	Decreased
↑ CSF	Prominent cerebrospinal fluid spaces
ABN	Abnormal
AC	Abdominal Circumference
AD	Autosomal Dominant
AFI	Amniotic Fluid Index
AMC	Arthrogryposis multiplex congenita
Anx	Anxiety
AOP	Apnoea of prematurity
AP	Anterior-Posterior
AR	Autosomal Recessive
ATSI	Aboriginal or Torres Straight Islander
AVSD	Atrioventricular Septal Defect
BL	Bilateral
BLR	Brain:Liver Ratio
BP	Bulky placenta
CBM	Cerebellum
CH	Cystic hygroma
CHI	Chronic histiocytic intervillositis
CPL	Congenital Pulmonary Lymphangiectasia
CRO	Combined Risk Odds
CVT	Congenital vertical talus (Rocker-Bottom Feet)
DCTA	Dichorionic triamniotic
Del	Delivered
Dep	Depression
DJS	Dilated jugular Sacs
DWM	Dandy-Walker Malformation
EFW	Estimated fetal weight
EP	Ectopic Pregnancy
EPL	Epilepsy
F	Female
FEB	Fetal echogenic bowel
FL	Foot Length
GD	Graves Disease
GDM	Gestational Diabetes Mellitus
Gest	Gestation
GxPx	Gravida and Parity
HAA	Hypoplastic Aortic Arch
HF	Hydrops fetalis
HMD	Hyaline Membrane Disease
HT	Hypothyroidism
ICH	Intracranial haemorrhage
ICSI	Intra-Cytoplasmic Sperm Injection
IUGR	Intrauterine growth restriction
IVC	Inferior Vena Cava
IVF	In-Vitro Fertilisation
JOP	Jaundice of prematurity
LADA	Latent autoimmune diabetes in adults
LB	Long bones
LL	Lower Limb
LP	Likely Pathogenic
LSE	Low set ears
LV	Left Ventricle
LVH	Left Ventricular Hypertrophy
M	Male
MC	Miscarriage
MCDA	Monochorionic Diamniotic
MFH	Mid-face hypoplasia
MGN	Micrognathia
Morph	Morphology Ultrasound
MSM	Mesomelia
N/A	Not Available
NAD	No Abnormality Detected
NB	Absent nasal bone
NC	Nuchal cyst
NF	Nuchal Fold
NIPT	NonInvasive Prenatal Testing
NP	Neutropaenia
NT	Nuchal Translucency
OP	Ongoing pregnancy
P	Percentile
P	Pathogenic
PAP	Postaxial Polydactyly
PCOS	Polycystic Ovarian Syndrome
PDA	Patent Ductus Arteriosus
PE	Pleural effusion
PEFF	Pericardial Effusion
PFO	Patent Foramen Ovale
PGT-M	Pre-implantation Genetic Testing for Monogenic Disorders
PHM	Pulmonary Haemorrhage
PLH	Polyhydramnios
PND	Prenatal Diagnosis
PPHN	Persistent Pulmonary Hypertension of the Newborn
PST	Pyloric Stenosis
Ref	Referral
Rep	Reporting
Res	Result delivery
RF	Renal Failure
RGN	Retrognathia
RL	Rib Length
ROH	Regions of homozygosity
RPD	Renal pelvis dilatation
SAB	Spontaneous Abortion (<12/40)
SCO	Subcutaneous Oedema
SS	Short Stature
STOP	Social Termination of Pregnancy
T18	Trisomy 18
T1DM	Type 1 Diabetes Mellitus
T21	Trisomy 21
TA	Twin/Triplet A
TAT	Turn-around-time
TB	Twin/Triplet B
TC	Triplet C
TCP	Thrombocytopaenia
TEV	Talipes Equinovarus
TOP	Termination of Pregnancy
TPC	Transverse palmar creases
TTC	Trying to conceive
UL	Upper Limb
UNL	Unilateral
VH	Vermian Hypoplasia
VM	Ventriculomegaly
VSG	Vertical Sleeve Gastrectomy
VUS	Variant of Uncertain Signficance
XLR	X-linked Recessive

## Sheet: Genomic - NAD
Patient ID	Microarray prior to exome	Microarray Result	Genomic test (Singleton/ Duo/ Trio/ Quad)	Fetal Gender	Gestation at referral	TAT	Gestation at reporting	Reason for referral	Comment
1	N	NAD	Trio	M	21+0	11	22+4	Pierre Robin Sequence in both parents
3	N	NAD	Trio	M	17+0	15	19+1	Micrognathia/retrognathia
4	Y	NAD	Trio	M	20+3	9	21+5	AVSD
5	N	Interstitial duplication at chromosome Xp22.33 of 815kb involving the SHOX gene and 3' enhancer region	Trio	F	20+0	12	21+5	Unilateral pleural effusion
7	Y	Paternally inherited 413kb interstitial duplication at chromosome 7q11.23	Trio	F	20+0	7	21+0	Ventriculomegaly and associated abnormalities
9	Y	NAD	Trio	M	19+2	14	21+2	Previous pregnancy with holoprosencephaly
11	Y	NAD	Trio	F	20+0	18	22+4	Small cerebellum
12	N	Isodisomy of chromosome 17	Trio	F	19+6	12	21+4	IUGR, septal agenesis, cardiomegaly
13	Y	279kb interstitial duplication at chromosome 7q36.1. VUS, inherited from healthy parent.	Trio	M	20+0	9	21+2	Persistent increase in nuchal fold
14	N	NAD	Trio	F	19+6	7	20+6	Single bowed and shortened femur
16	Y	NAD	Trio	F	15+0	12	22+5	Cystic hygroma, Narrowing of mid-thoracic spine, echogenic bowel, two vessel cord.
17	Y	NAD	Trio	F	18+0	19	20+5	Micrognathia, ventriculomegaly, underdeveloped corpus callosum
19	Y	NAD	Trio	M	21+6	FAILED	FAILED	IUGR, echogenic bowel, placental calcifications, bifid right kidney, small left kidney.	Other (test fail due to poor DNA quality)
20	N	Inherited 773kb interstitial duplication at chromosome 2q21.1.	Trio	M	19+6	11	21+3	Multiple congenital abnormalities
21	Y	NAD	Trio	F	17+3	21	20+3	Thickened nuchal ? Noonan panel
22	N	NAD	Duo	F	19+2	11	20+6	Multiple congenital abnormalities
23	N	NAD	Trio	M	21+1	12	22+6	Chylothorax
27	Y	De novo 459kb interstitial deletion at chromosome 15q11.2 involving the genes NIPA1 and NIPA2. Risk factor for neurodevelopmental disorders (Penetrance 10%)	Trio	M	20+0	11	21+4	Horseshoe kidney, VSD, Array abnormality
28	Y	Inherited 514kb interstitial deletion at chromosome 15q11.2 involving the genes NIPA1 and NIPA2. Risk factor for neurodevelopmental disorders (Penetrance 10%)	Trio	M	17+1	10	18+5	Array abnormality, persistent increased nuchal thickness
29	Y	Inherited 475kb duplication at chromosome 10p13-p12.33 (VUS)	Trio	M	21+0	N/A	26+1	Morphology scan abnormalities. Array VUS	Analysed post-GTOP; Other (GTOP prior to exome)
31	N	NAD	Trio	F	19+4	14	21+4	Severe micrognathia, possible dysplastic, low set ears
32	N	Inherited 337kb interstitial duplication at chromosome 10q22.3 (VUS)	Trio	F	19+4	13	21+3	Bilateral cleft lip. Unilateral cleft palate
33	N	NAD	Trio	M	20+1	10	21+4	? Skeletal Dysplasia
44	N	NAD	Trio	M	30+0	13	31+6	Massive fetal ascites ? MMIHS
35	N	NAD	Trio	M	20+1	14	22+1	Isolated lower extremity arthrygryposios
39	N								Other
40	N.A.								Interstate patient
42	N.A.								Interstate patient
					AVERAGE	12.3913

## Sheet: Pregnancy details - NAD
Patient ID	Age (y)	Ethnicity	Gravidity and Parity (GXPX) At time of testing	Previous Children	Conception	Early Morphology Ultrasound	Morphology Ultrasound	Fetal MRI	Fetal Echo	System Involved	Number of systems	Gestation at time of referral	Reason for referral	Comments
1	35	Caucasian	G1P0	-	Natural	Micrognathia, small for gestational age	Micrognathia	-	Dysplastic tricuspid valve	Craniofacial, cardiac	2	13+3	Pierre Robin Sequence in both parents
3	32	Caucasian	G2P1	1F	IVF	Micrognathia, retrognathia	Mild fetal micrognathia	-	-	Craniofacial	1	16+6	Micrognathia/retrognathia
4	29	Caucasian	G4P1	1M	Natural	AVSD	Known cardiac abnormality. Normal Growth.	-	Balanced AVSD with persistent Left SVC to coronary sinus. Aberrant Left Subclavian Artery	Cardiac	1	19+5	AVSD
5	38	Caucasian	G2P1	1F	IVF	-	Unilateral pleural effusion	-	-	Hydrops/Oedema	1	20+2	Unilateral pleural effusion
7	31	Caucasian	G1P0	-	IVF	Ventriculomegaly, Small irregular choroids, large 4th ventricle. Vermis not seen.	Dandy-Walker Malformation. Moderate cerebral ventriculomegaly, small/absent cerebellar vermis, posterior fossa cyst.	Dandy Walker malformation, evidence of posterior periventricular nodular heterotropia, schizenephalic clefts, abnormal brain lamination.	-	CNS	1	19+1	Ventriculomegaly and associated abnormalities
9	39	Caucasian	G4P2	1M, 1F - antenatally diagnosed holoprosencephaly, known to genetics	Natural	Discordance between thoracic and abdominal diameter, with short humeri and femurs suggestive of a bone dysplasia.	Shortened long bones (discrepant with head and abdominal measurements). Small thoracic circumference (9%) and shortened ribs (bell-shaped chest). Thickened nuchal fold. Short nasal bone. Polyhydramnios	-	-	NT, Skeletal	2	7	Previous pregnancy with holoprosencephaly
11	25	Caucasian	G2P0	-	Natural	-	Absent nasal bone, small cerebellum	Small cerebral biparietal diameter, corpus callosum, vermis for gestational age	-	CNS	1	19+3	Small cerebellum
12	23	African	G1P0	-	Natural	-	Absent nasal bone, IUGR (<2), enlarged heart, thickened myocardium, agenesis septum pelliucidum.	IUGR, suggestion of hypotelorism, septal agenesis ? Holoprosencephaly, cardiomegaly.	Absent ductus venosus with associated mild cardiomegaly but otherwise normal heart	CNS, Fetal Growth restriction, Cardiac	3	19+6	IUGR, septal agenesis, cardiomegaly
13	32	Chinese	G2P1	1F	Natural	NAD	Mildly increased nuchal fold (8mm)	-	-	NT	1	20+0	Persistent increase in nuchal fold
14	30	Caucasian	G4P1	1M	Natural	-	Single bowed and shortened femur.	-	-	Skeletal	1	19+5	Single bowed and shortened femur
16	30	Caucasian	G1P0	-	Natural	IUGR. Mid thoracic spine narrowing, echogenic bowel, right pelvicalyceal dilatation. 2 vessel cord. VSD. Bifid left first toe.	IUGR. AVSD. Prominent left first toe. Incomplete ossification of sacrum and coccyx. Increased NF (8 mm)	-	Unbalanced complete atrioventricular septal defect.	Fetal Growth restriction, Skeletal, Cardiac, hydrops/oedema	4	15+0	Cystic hygroma, Narrowing of mid-thoracic spine, echogenic bowel, two vessel cord.
17	29	Caucasian	G1P0	-	Natural	Micrognathia, ventriculomegaly, absent corpus callosum, hypertelorism, low-set ears	-	Small dysplastic corpus callosum, small cerebellum with inferior vermian hypoplasia, lateral cerebral ventriculomegaly, micrognathia, low set ears and probable palatal cleft.	-	Craniofacial, CNS	2	18+0	Micrognathia, ventriculomegaly, underdeveloped corpus callosum
19	28	Caucasian	G2P0	-	Natural	-	IUGR, Echogenic bowel and placental calcifications, bifid right kidney, small left kidney, vasa praevia.	-	-	Fetal Growth restriction, Renal, GIT	3	21+0	IUGR, echogenic bowel, placental calcifications, bifid right kidney, small left kidney.	Other (test fail due to poor DNA quality)
20	35	Caucasian	G2P1	1M	Natural	-	Right sided aortic arch and vascular ring. Renal anomaly, likely horseshoe kidney with mild unilateral renal pelvis dilatation. Focal thoracic scoliosis, highly suspicious for underlying segmentation anomaly. Sacral spine not fully ossified, Given the combination of findings VACTERL or other syndrome requires consideration. Velamentous cord insertion.	-	Right aortic arch. Aberrant left subclavian artery. Vascular ring.	Cardiac, Renal, Skeletal	3	19+4	Multiple congenital abnormalities
21	23	Caucasian	G2P1	1M	Natural	-	Persistently thickened nuchal	-	Normal heart	NT	1	16+5	Thickened nuchal ? Noonan panel
22	23	Caucasian/ATSI	G1P0	-	Natural	-	IUGR, micrognathia, scoliosis/kyphosis, probably TGA, echogenic foci near stomach, abnormal uterine artery dopplers.		Right Aortic Arch with Vascular Ring (Kommerell diverticulum)	Fetal growth restriction, skeletal, cardiac	3	19+1	Multiple congenital abnormalities
23	29	Caucasian/ATSI	G3P2	1F, 1M	Natural	-	Chylothorax, Large, unilateral pleural effusion with collapsed left lung, displacement of the heart/mediastinum into the right hemithorax	-	-	Hydrops/Oedema	1	21+1	Chylothorax
27	31	Caucasian	G5P4	3F, 1M	Natural		Horseshoe kidney, small muscular VSD	-	Normal heart	Renal, Cardiac	2	19+4	Horseshoe kidney, VSD, Array abnormality
28	27	Caucasian	G2P1	1M (speech delay)	Natural	Cystic hygroma present with 4 mm right jugular sac	Mild thickening of the nuchal fold.	-	Normal heart	Hydrops/Oedema	1	14+6	Array abnormality, persistent increased nuchal thickness
29	34	Caucasian	G1P0	-	Natural	-	Complete callosal agenesis. Midline anterior cystic structure (?arachnoid cyst). Abnormal hand position with incomplete opening.	Agenesis of the corpus callosum. Associated right sided neuronal migration disorder. Mild right lateral ventriculomegaly. Likely due to ex-vacuodilation secondary to periventricular volume loss on this side.	-	CNS, skeletal	2	21+4	Morphology scan abnormalities. Array VUS	Other (GTOP prior to exome)
31	38	Caucasian	G3P1	1M	Natural	Micrognathia, possible cleft palate	Micrognathia, low-set, folded ears, possible cleft palate	-	-	Craniofacial	1	19+4	Severe micrognathia, possible dysplastic, low set ears
32	30	Caucasian	G1P0	-	Natural	-	Bilateral cleft lip (L>R). Left sided cleft palate.	-	-	Craniofacial	1	19+4	Bilateral cleft lip. Unilateral cleft palate
33	28	Caucasian	G1P0	-	Natural	-	Appearances concerning skeletal dysplasia. ? chondrodysplasia punctata. Midface hypoplasia, premature epiphyseal ossification. Normal bone length and density. Echogenic focus left cardiac ventricle. Placental calcifications.	-	-	Skeletal	1	20+0	? Skeletal Dysplasia
44	23	Afghan	G1P0	-	Natural	-	Morphology reportedly N. US at 30/40 showed massive fetal ascites with polyhydramnios	-	-	Gastrointestinal	1	30+0	Massive fetal ascites ? MMIHS
35	37	Caucasian	G5P3	2M, 1F	IVF	-	Peristently abnormally positioned bilateral lower limbs - both lower legs fixed and extended, both feet fixed and pointed. Fetal arms and hands moving normally. Hands seen to open. 2 vessel cord.	-	-	Neuromuscular/Arthrogryposis	1	20+1	Isolated lower extremity arthrygryposios
39	Other
40	Interstate patient
42	Interstate patient

## Sheet: Pregnancy outcomes - NAD
Patient ID	Gestation at time of result delivery	Parental decision (TOP/Cont)	Gender	Gestation at Delivery (weeks)	Mode of Delivery	APGAR Scores (1,5 minutes)	BW (g) (P)	Length (cm) (P)	HC (P)	Admission (public)	Length of Stay (Days)	Medical Hx	Outcome	Further input from Genetics after birth	Pregnancy Outcome (OP/Del/SAB/TOP)	Additional information	Comments
1	22+4	Continue	M	39+1	NVD	5,9	2730 (8.9)	48 (16)	33.5 (22)	Y	35	Pierre Robin sequence, Cleft palate, Micrognathia, Respiratory Distress, Feeding difficulities, Dysplastic Tricuspid valve	Discharged home. Multi-Disciplinary input for PRS	Y. OPD in 6-12 months	-	-
3	19+1	Continue	M	N/A	N/A	N/A	N/A	N/A	N/A	N	-	N/A	N/A	Nil	-	Presumed healthy child. Birth not at public institution
4	21+5	Continue	M	38+3	NVD	5,9	2760 (10)	46 (3)	30.5 (<3)	Y	35	AVSD, feeding difficulties, dysmorphism (upslanting palpebral fissures, full cheeks, laarge nose, low hanging columella), microcephaly	Discharged home. Surgical repar D8, feed establishment	Y. Review on ward, re-analysis for Kabuki genes, negative	-	-
5	21+5	Continue	F	39	N/A	N/A	N/A	N/A	N/A	N	-	N/A	Born at Mt Barker Hospital. No access to records	Nil	-	Presumed healthy child - no encounters at tertiary hospital
7	21+0	TOP	-	-	-	-	-	-	-	-	-	-	-	-	-	Post-mortem reanalysis of genomic data. Maternally inherited NOTCH1 VUS. Not actionable
9	21+2	Continue	M	38+1	El LSCS	7,9	3640 (72)	49 (32)	38 (99.7)	Y	9	RDS, 8 days respiratory support, PFO, PDA, macrocephaly, small chest, relatively short stature, bilateral small kidneys	Discharged home.	Planned RV with genetics 6 months	-	-
11	22+4	Continue	F	40	N/A	N/A	N/A	N/A	N/A	N	-	Nil, healthy	Born at Ashford hospital. No MR access	Nil	Ongoing
12	21+4	Continue	F	37+5	El LSCS	6,6	2040 (<1)	42.5 (<1)	32 (10)	Y	41	SGA, septal agenesis, thin corpus callosum, hypoglycaemia, hyperinsulinaemia, large PDA, mild LVH, dilated great vessels (incl. abdominal aorta, in keeping with absent ducuts venosus), oropharyngeal dysphagia, severe OSA, central apnoea with desaturation	Discharged home. Multi-D Follow up	Y. Review	-	No significant recessive variants identified Chr 17. Enrolled in Mackenzie's Mission.
13	21+2	Continue	N/A	N/A	N/A	N/A	N/A	N/A	N/A	N	-	N/A	Born in private hospital. No MR access	Nil	-	-
14	20+6	Continue	F	39+3	NVD	N/A	N/A	N/A	N/A	N	-	Nil, healthy	Discharged after delivery	Nil	-	-
16	22+5	Await fetal echo --> GTOP	-	-	-	-	-	-	-	-	-	-	-	-	Ongoing	RCS negative. Positive HCG April 2022. Nil further details about current pregnancy.
17	20+5	GTOP (pre-result)	-	-	-	-	-	-	-	-	-	-	-	-	Healthy baby	-
19	N/A	Continue	M	37+3	IOL (IUGR), NVD	N/A	2410 (7.4)	47 (24)	31.5 (7.7)	Y	3	SGA, hypoglycaemia, feeding difficulties	Discharge home	Nil	-	Failed amnio X 2, poor DNA quality. Coryzal symptoms at 16/40. CFTR and CMV negative.
20	21+3	Continue	M	35+6	PPROM, Em LSCS	9,9	2190 (12)	46 (34)	34 (83)	Y	15	Prematurity, oesophageal atresia with TOF, horseshoe kidney, spinal (segmentation) abnormalities with additional rib, right aortic arch, vascular ring, hypoglycaemia, jaundice.		Y - Review	-	Presumed VACTERL
21	20+3	Continue	F	38+2	IOL, NVD	8,9	3434 (75)	N/A	N/A	Y	2	Shoulder dystocia, feed establishment	Discharge home	Nil	-	-
22	20+6	Continue	F	35+2	IOL, em LSCS	N/A	1610 (<1)	36.5 (<1)	29 (2)	Y	259	Cleft palate, bifid uvula, anorectal malformation, talipes, scoliosis, low lying cord, vascular ring with tracheal stenosis, OSA, CMPA, GORD, reflux, jejunostomy fed, poor weight gain, unilateral congenital ptosis.	Discharge home with multi-D follow up	Y	-	Presumed VACTERL
23	22+6	Continue	N/A	39+1	IOL, LGA, NVD	9,10	N/A	N/A	N/A	N	-	-	-	Nil	-	Birth at Port Augusta Hospital. D/C home with Mo. No further contact.
27	21+4	Continue	M	34+6	IOL for severe IUGR, NVD	9,9	1750 (4.6)	41 (2.7)	30.5 (19)	Y	21	Prematurity, Low birth weight, Haemolytic Jaundice, Presumed sepsis, HMD, AOP, Horseshoe kidney, SGA, congenital melanocytic naevus	Discharge home	Nil	-	-
28	18+5	Continue	M	35+5	IOL for APH, maternal CF	9,9	2990 (78)	47 (52)	33.5 (76)	Y	5	Prematurity, Low Birth Weight, Jaundice, Feeding difficulties	Discharge home	Nil	Ongoing	-
29	26+1	GTOP (pre-result)	M	-	-	-	-	-	-	-	-	-	-	-	-	GTOP prior to exome. Declined Autopsy.
31	21+4	Continue	F	34+5	LSCS	5,6	2700 (82)	47.5 (84)	34.2 (97.7)	Y	55	Prematurity, Pieere Robin Sequence, Cleft palate, micrognathia, small ears, CMPI	Discharge home with multi-D follow up	Y - reanalysis	-	-
32	21+3	Continue	F	38+6	El LSCS	5,7	2570 (7.4)	49.5 (52)	34 (48)	Y	7	Bilateral cleft lip and palate, feeding establishment	Discharge home with craniofacial follow up	Nil	-	-
33	21+4	GTOP (pre-result)	-	-	-	-	-	-	-	-	-	-	-	-	-	-
44	31+6	Birth prior to result	M	31+1	PTL, NVD	6,9	1940			Y	48	Prematurity, Posterior Urethral Valves, obstructive uropathy	Discharge home		-	-
35	22+1	Continue	M	35+3	PTL, NVD	5,9	2610 (55)	47 (60)	33.5 (82)	Y	4	Prematurity, Lower limb arthrogryposis, Right CTEV	Discharge home, OPD with neuroogy, orthopaedics.	Y	-	SMA negative.
39	Other
40	Interstate patient
42	Interstate patient
